# Supplementary material for: Substituent Effect versus Aromaticity—A Curious Case of Fulvene Derivatives
Source: J Org Chem. 2023 Sep 29;88(20):14775–80. doi: 10.1021/acs.joc.3c01539 (PMC10594647; doi:10.1021/acs.joc.3c01539)
Supplement: Supplementary file 2 — jo3c01539_si_002.zip [file jo3c01539_si_002.zip]

Archive with 33 entries (30 files):
- geometries (.xyz files)/
- geometries (.xyz files)/heptafulvenes/
- geometries (.xyz files)/heptafulvenes/cis-NH2-NH2-beta.xyz
- geometries (.xyz files)/heptafulvenes/cis-NH2-NH2-gamma.xyz
- geometries (.xyz files)/heptafulvenes/cis-NH2-NO2-beta.xyz
- geometries (.xyz files)/heptafulvenes/cis-NH2-NO2-gamma.xyz
- geometries (.xyz files)/heptafulvenes/cis-NO2-NH2-beta.xyz
- geometries (.xyz files)/heptafulvenes/cis-NO2-NH2-gamma.xyz
- geometries (.xyz files)/heptafulvenes/cis-NO2-NO2-beta.xyz
- geometries (.xyz files)/heptafulvenes/cis-NO2-NO2-gamma.xyz
- geometries (.xyz files)/heptafulvenes/heptafulvene.xyz
- geometries (.xyz files)/heptafulvenes/trans-NH2-NH2-beta.xyz
- geometries (.xyz files)/heptafulvenes/trans-NH2-NH2-gamma.xyz
- geometries (.xyz files)/heptafulvenes/trans-NH2-NO2-beta.xyz
- geometries (.xyz files)/heptafulvenes/trans-NH2-NO2-gamma.xyz
- geometries (.xyz files)/heptafulvenes/trans-NO2-NH2-beta.xyz
- geometries (.xyz files)/heptafulvenes/trans-NO2-NH2-gamma.xyz
- geometries (.xyz files)/heptafulvenes/trans-NO2-NO2-beta.xyz
- geometries (.xyz files)/heptafulvenes/trans-NO2-NO2-gamma.xyz
- geometries (.xyz files)/pentafulvenes/
- geometries (.xyz files)/pentafulvenes/(p) cis-NH2-NH2-beta.xyz
- geometries (.xyz files)/pentafulvenes/(p) cis-NH2-NO2-beta.xyz
- geometries (.xyz files)/pentafulvenes/(p) cis-NO2-NH2-beta.xyz
- geometries (.xyz files)/pentafulvenes/(p) cis-NO2-NO2-beta.xyz
- geometries (.xyz files)/pentafulvenes/(p) H-NH2.xyz
- geometries (.xyz files)/pentafulvenes/(p) H-NO2.xyz
- geometries (.xyz files)/pentafulvenes/(p) NH2-H.xyz
- geometries (.xyz files)/pentafulvenes/(p) NO2-H.xyz
- geometries (.xyz files)/pentafulvenes/(p) trans-NH2-NH2-beta.xyz
- geometries (.xyz files)/pentafulvenes/(p) trans-NH2-NO2-beta.xyz
- geometries (.xyz files)/pentafulvenes/(p) trans-NO2-NH2-beta.xyz
- geometries (.xyz files)/pentafulvenes/(p) trans-NO2-NO2-beta.xyz
- geometries (.xyz files)/pentafulvenes/pentafulvene.xyz
