# Supplementary material for: Substituent Effect versus Aromaticity—A Curious Case of Fulvene Derivatives
Source: J Org Chem. 2023 Sep 29;88(20):14775–80. doi: 10.1021/acs.joc.3c01539 (PMC10594647; doi:10.1021/acs.joc.3c01539)
Supplement: Supplementary file 2 — jo3c01539_si_002.zip [file jo3c01539_si_002.zip › geometries (.xyz files)/heptafulvenes/cis-NH2-NH2-beta.xyz]

20
	Energy: -263829.3314112
C         -0.24043        0.83610       -0.23188
C         -1.02829       -0.39870       -0.10570
C         -0.43677       -1.71464       -0.28428
H         -1.14779       -2.50143       -0.53031
C         -2.37798       -0.33329        0.05935
H         -2.97279       -1.23861        0.01228
C          1.08312        1.04766       -0.02715
C          0.85428       -2.09853       -0.15337
H          1.07057       -3.15045       -0.31212
C          1.98244       -1.29267        0.27002
H          2.86606       -1.85845        0.55452
C          2.08085        0.04894        0.36333
H          3.01849        0.45942        0.72799
N         -3.11403        0.84157        0.21455
H         -4.04243        0.71651        0.58932
H         -2.62811        1.60427        0.66801
H         -0.80951        1.70049       -0.57203
N          1.62294        2.34344       -0.12898
H          2.56077        2.38276       -0.50511
H          1.01913        3.02112       -0.57350
