# Supplementary material for: Substituent Effect versus Aromaticity—A Curious Case of Fulvene Derivatives
Source: J Org Chem. 2023 Sep 29;88(20):14775–80. doi: 10.1021/acs.joc.3c01539 (PMC10594647; doi:10.1021/acs.joc.3c01539)
Supplement: Supplementary file 2 — jo3c01539_si_002.zip [file jo3c01539_si_002.zip › geometries (.xyz files)/heptafulvenes/cis-NH2-NH2-gamma.xyz]

20
	Energy: -263829.8298909
C         -0.51419       -0.94656        0.39163
C         -1.24129        0.28517        0.08265
C         -0.57679        1.58630        0.17047
H         -1.24577        2.43133        0.31745
C         -2.57817        0.23814       -0.16352
H         -3.13112        1.16460       -0.27653
C          0.80621       -1.21594        0.35914
C          0.74048        1.87155        0.07431
H          1.00154        2.92419        0.14432
C          1.86967        0.99609       -0.16012
H          2.79809        1.49857       -0.42215
C          1.91872       -0.35707       -0.04763
N         -3.36565       -0.91235       -0.22284
H         -4.27265       -0.78688       -0.64532
H         -2.91315       -1.75157       -0.55647
H         -1.13960       -1.76288        0.74935
N          3.12785       -1.05120       -0.20554
H          3.04357       -1.98234       -0.58938
H          3.86911       -0.52728       -0.64881
H          1.10667       -2.20901        0.68456
