# Supplementary material for: Substituent Effect versus Aromaticity—A Curious Case of Fulvene Derivatives
Source: J Org Chem. 2023 Sep 29;88(20):14775–80. doi: 10.1021/acs.joc.3c01539 (PMC10594647; doi:10.1021/acs.joc.3c01539)
Supplement: Supplementary file 2 — jo3c01539_si_002.zip [file jo3c01539_si_002.zip › geometries (.xyz files)/heptafulvenes/cis-NH2-NO2-beta.xyz]

20
	Energy: -357448.2638691
C          0.24808       -0.56613       -0.06079
C          1.57402        0.00637       -0.04161
C          1.82652        1.44262       -0.17506
H          2.87064        1.69355       -0.34833
C          2.66323       -0.82608        0.03386
H          3.65342       -0.38709       -0.02391
C         -0.96527        0.02874        0.01995
C          0.97195        2.48279       -0.11253
H          1.40745        3.46895       -0.23873
C         -0.46448        2.47681        0.13093
H         -0.90668        3.45838        0.27191
C         -1.31274        1.43311        0.19056
H         -2.36128        1.62650        0.36641
N          2.67127       -2.18999        0.13943
H          0.18649       -1.64198       -0.18040
N         -2.12330       -0.89922       -0.04912
O         -1.91946       -2.10610       -0.18674
O         -3.24602       -0.40879        0.04275
H          1.84698       -2.69264        0.42647
H          3.54315       -2.65142        0.33442
