# Supplementary material for: Substituent Effect versus Aromaticity—A Curious Case of Fulvene Derivatives
Source: J Org Chem. 2023 Sep 29;88(20):14775–80. doi: 10.1021/acs.joc.3c01539 (PMC10594647; doi:10.1021/acs.joc.3c01539)
Supplement: Supplementary file 2 — jo3c01539_si_002.zip [file jo3c01539_si_002.zip › geometries (.xyz files)/heptafulvenes/cis-NH2-NO2-gamma.xyz]

20
	Energy: -357448.7616579
C         -1.02166       -0.91844        0.39730
C         -1.89356        0.22204        0.07111
C         -1.42355        1.58579        0.13421
H         -2.21376        2.33379        0.16175
C         -3.21759        0.02373       -0.20411
H         -3.86725        0.88201       -0.33581
C          0.31942       -1.01569        0.40132
C         -0.15465        2.07759        0.13526
H         -0.05499        3.15686        0.16897
C          1.08346        1.36158        0.00654
H          1.97053        1.95991       -0.16718
C          1.28622        0.02365        0.07486
N         -3.85531       -1.19089       -0.29300
H         -1.54614       -1.80982        0.73314
N          2.67256       -0.43908       -0.12373
H          0.75620       -1.96233        0.69004
O          3.54906        0.38736       -0.37238
O          2.88247       -1.64909       -0.03343
H         -4.77823       -1.20368       -0.69512
H         -3.30792       -2.01458       -0.49125
