# Supplementary material for: Substituent Effect versus Aromaticity—A Curious Case of Fulvene Derivatives
Source: J Org Chem. 2023 Sep 29;88(20):14775–80. doi: 10.1021/acs.joc.3c01539 (PMC10594647; doi:10.1021/acs.joc.3c01539)
Supplement: Supplementary file 2 — jo3c01539_si_002.zip [file jo3c01539_si_002.zip › geometries (.xyz files)/heptafulvenes/cis-NO2-NH2-beta.xyz]

20
	Energy: -357453.5529412
C          0.26474        0.70957       -0.00074
C         -0.31808       -0.59765       -0.00434
C          0.46346       -1.82661       -0.00269
H         -0.13760       -2.73088       -0.00499
C         -1.68616       -0.83131       -0.00272
H         -2.07759       -1.83587       -0.00425
C          1.58309        1.11642       -0.00361
C          1.80457       -2.02208        0.00437
H          2.13166       -3.05722        0.00667
C          2.86358       -1.05483        0.00687
H          3.86732       -1.46865        0.01050
C          2.77474        0.29535        0.00028
H          3.71236        0.84435       -0.00923
N         -2.73419        0.11540        0.00169
H         -0.46740        1.50602        0.00046
N          1.83605        2.47031       -0.05059
H          1.07216        3.11163        0.09325
H          2.74936        2.81321        0.19667
O         -2.49516        1.33768        0.01040
O         -3.88769       -0.33965       -0.00182
