# Supplementary material for: Substituent Effect versus Aromaticity—A Curious Case of Fulvene Derivatives
Source: J Org Chem. 2023 Sep 29;88(20):14775–80. doi: 10.1021/acs.joc.3c01539 (PMC10594647; doi:10.1021/acs.joc.3c01539)
Supplement: Supplementary file 2 — jo3c01539_si_002.zip [file jo3c01539_si_002.zip › geometries (.xyz files)/heptafulvenes/cis-NO2-NH2-gamma.xyz]

20
	Energy: -357453.2615848
C         -0.06114       -0.82370       -0.03106
C          0.54089        0.49930       -0.01076
C         -0.25741        1.69849       -0.01236
H          0.31435        2.62121       -0.01767
C          1.90917        0.70000        0.00185
H          2.31918        1.69781        0.00861
C         -1.36048       -1.21026       -0.02881
C         -1.61637        1.85527       -0.00274
H         -1.94730        2.89024       -0.00051
C         -2.67852        0.91967        0.01382
H         -3.67833        1.34389        0.03144
C         -2.59195       -0.45579        0.00303
N          2.94669       -0.26489        0.00930
H          0.66271       -1.62649       -0.05219
N         -3.74028       -1.21443       -0.02268
H         -3.68731       -2.19359        0.20560
H         -4.62457       -0.77076        0.16584
H         -1.50775       -2.28777       -0.05777
O          4.10289        0.18100        0.01821
O          2.69699       -1.48314        0.00835
