# Supplementary material for: Substituent Effect versus Aromaticity—A Curious Case of Fulvene Derivatives
Source: J Org Chem. 2023 Sep 29;88(20):14775–80. doi: 10.1021/acs.joc.3c01539 (PMC10594647; doi:10.1021/acs.joc.3c01539)
Supplement: Supplementary file 2 — jo3c01539_si_002.zip [file jo3c01539_si_002.zip › geometries (.xyz files)/heptafulvenes/cis-NO2-NO2-beta.xyz]

20
	Energy: -451060.0001595
C          0.07166       -0.25352        0.09865
C         -0.87535        0.84721        0.06459
C         -0.45748        2.23848        0.15170
H         -1.28017        2.93790        0.26605
C         -2.23455        0.66244        0.00793
H         -2.91512        1.49934        0.03028
C          1.42272       -0.21480        0.01536
C          0.77763        2.79918        0.09156
H          0.79873        3.88224        0.16364
C          2.06208        2.18444       -0.07612
H          2.89935        2.86888       -0.16290
C          2.35651        0.86122       -0.12336
H          3.38851        0.56485       -0.25393
N         -2.95874       -0.56864       -0.09356
H         -0.36877       -1.23663        0.19294
N          2.08040       -1.58090        0.04868
O         -2.36379       -1.64883       -0.16783
O         -4.18741       -0.46125       -0.10753
O          1.46270       -2.50246        0.55064
O          3.19932       -1.66467       -0.43824
