# Supplementary material for: Substituent Effect versus Aromaticity—A Curious Case of Fulvene Derivatives
Source: J Org Chem. 2023 Sep 29;88(20):14775–80. doi: 10.1021/acs.joc.3c01539 (PMC10594647; doi:10.1021/acs.joc.3c01539)
Supplement: Supplementary file 2 — jo3c01539_si_002.zip [file jo3c01539_si_002.zip › geometries (.xyz files)/heptafulvenes/cis-NO2-NO2-gamma.xyz]

20
	Energy: -451061.5949352
C         -0.47601       -0.70821        0.00008
C         -1.22137        0.54079        0.00006
C         -0.56541        1.84012        0.00009
H         -1.25427        2.67981        0.00016
C         -2.59240        0.61660        0.00006
H         -3.10329        1.56686        0.00007
C          0.86319       -0.93315        0.00001
C          0.75002        2.18084        0.00003
H          0.95593        3.24619        0.00005
C          1.91619        1.35500       -0.00009
H          2.87475        1.85910       -0.00017
C          1.94895       -0.00048       -0.00010
N         -3.54135       -0.45635        0.00005
H         -1.09855       -1.59088        0.00014
N          3.32128       -0.61638       -0.00021
H          1.17270       -1.97047        0.00004
O         -4.72691       -0.11603       -0.00010
O         -3.16755       -1.63433       -0.00013
O          3.38916       -1.83717        0.00031
O          4.28708        0.13370       -0.00010
