# Supplementary material for: Substituent Effect versus Aromaticity—A Curious Case of Fulvene Derivatives
Source: J Org Chem. 2023 Sep 29;88(20):14775–80. doi: 10.1021/acs.joc.3c01539 (PMC10594647; doi:10.1021/acs.joc.3c01539)
Supplement: Supplementary file 2 — jo3c01539_si_002.zip [file jo3c01539_si_002.zip › geometries (.xyz files)/heptafulvenes/heptafulvene.xyz]

16
	Energy: -194331.5239862
C         -0.57501       -1.28148       -0.00013
C         -1.28492       -0.00001        0.00003
C         -0.57511        1.28152       -0.00012
H         -1.23995       -2.14159       -0.00030
H         -1.24006        2.14161       -0.00026
C         -2.64022       -0.00007        0.00019
H         -3.20590        0.92355        0.00026
H         -3.20583       -0.92374        0.00024
C          0.74702       -1.56461       -0.00009
C          0.74692        1.56461       -0.00010
C          1.88897       -0.67617        0.00011
C          1.88890        0.67621        0.00010
H          0.99946        2.62129       -0.00022
H          2.85670        1.16864        0.00024
H          2.85681       -1.16850        0.00026
H          0.99951       -2.62129       -0.00021
