# Supplementary material for: Substituent Effect versus Aromaticity—A Curious Case of Fulvene Derivatives
Source: J Org Chem. 2023 Sep 29;88(20):14775–80. doi: 10.1021/acs.joc.3c01539 (PMC10594647; doi:10.1021/acs.joc.3c01539)
Supplement: Supplementary file 2 — jo3c01539_si_002.zip [file jo3c01539_si_002.zip › geometries (.xyz files)/heptafulvenes/trans-NH2-NH2-beta.xyz]

20
	Energy: -263827.4223373
C         -0.27833       -1.09649       -0.21558
C          0.96438       -0.32497       -0.09431
C          0.98486        1.10605       -0.41209
H          1.92016        1.47073       -0.83434
C          2.13087       -0.97494        0.15123
C         -1.55610       -0.70255        0.00334
C         -0.00198        2.01576       -0.27304
H          0.22173        3.03689       -0.56966
C         -1.33255        1.80205        0.26727
H         -1.86035        2.70049        0.57569
C         -1.99623        0.63536        0.39602
H         -3.00039        0.67489        0.81016
N          3.40248       -0.39220        0.18761
H          3.44371        0.55877        0.52678
H          4.11388       -0.96377        0.61735
H          2.12911       -2.05263        0.27662
H         -0.13881       -2.14311       -0.48461
N         -2.61677       -1.63926       -0.03721
H         -3.45903       -1.28955       -0.47630
H         -2.35942       -2.53411       -0.43154
