# Supplementary material for: Substituent Effect versus Aromaticity—A Curious Case of Fulvene Derivatives
Source: J Org Chem. 2023 Sep 29;88(20):14775–80. doi: 10.1021/acs.joc.3c01539 (PMC10594647; doi:10.1021/acs.joc.3c01539)
Supplement: Supplementary file 2 — jo3c01539_si_002.zip [file jo3c01539_si_002.zip › geometries (.xyz files)/heptafulvenes/trans-NH2-NH2-gamma.xyz]

20
	Energy: -263831.0465929
C          0.18643       -1.32227       -0.14034
C          1.20635       -0.29137       -0.06675
C          0.88047        1.13462       -0.14991
H          1.72534        1.79747       -0.31216
C          2.49964       -0.71233        0.04522
C         -1.16244       -1.25823       -0.10250
C         -0.32740        1.74342       -0.09869
H         -0.30210        2.82646       -0.19101
C         -1.66036        1.20893        0.04394
H         -2.45056        1.94905        0.13842
C         -2.04238       -0.09912        0.04095
N          3.62480        0.10315        0.11081
H          3.49035        1.03107        0.48703
H          4.45638       -0.33614        0.47485
H          2.71999       -1.77391        0.03236
H          0.59025       -2.32960       -0.22526
H         -1.68260       -2.21125       -0.15241
N         -3.38078       -0.44026        0.22817
H         -4.05421        0.30222        0.11197
H         -3.68283       -1.31748       -0.16815
