# Supplementary material for: Substituent Effect versus Aromaticity—A Curious Case of Fulvene Derivatives
Source: J Org Chem. 2023 Sep 29;88(20):14775–80. doi: 10.1021/acs.joc.3c01539 (PMC10594647; doi:10.1021/acs.joc.3c01539)
Supplement: Supplementary file 2 — jo3c01539_si_002.zip [file jo3c01539_si_002.zip › geometries (.xyz files)/heptafulvenes/trans-NH2-NO2-beta.xyz]

20
	Energy: -357449.6175357
C         -0.03342       -0.74100        0.05294
C         -1.41044       -0.33549        0.04402
C         -1.84767        1.05543        0.22447
H         -2.89514        1.17935        0.48646
C         -2.33116       -1.34735       -0.07960
C          1.10148        0.00436       -0.00784
C         -1.12958        2.19345        0.16062
H         -1.67507        3.11424        0.34607
C          0.28834        2.37393       -0.11952
H          0.60047        3.40275       -0.26752
C          1.25771        1.44056       -0.17605
H          2.27272        1.76485       -0.36002
N         -3.69088       -1.20855       -0.12065
H         -1.98482       -2.37362       -0.12049
H          0.14075       -1.81094        0.10213
N          2.36104       -0.76462        0.02513
O          2.31399       -1.98750        0.16923
O          3.41399       -0.13797       -0.09288
H         -4.24559       -2.00828       -0.37607
H         -4.09976       -0.31577       -0.34693
