# Supplementary material for: Substituent Effect versus Aromaticity—A Curious Case of Fulvene Derivatives
Source: J Org Chem. 2023 Sep 29;88(20):14775–80. doi: 10.1021/acs.joc.3c01539 (PMC10594647; doi:10.1021/acs.joc.3c01539)
Supplement: Supplementary file 2 — jo3c01539_si_002.zip [file jo3c01539_si_002.zip › geometries (.xyz files)/heptafulvenes/trans-NH2-NO2-gamma.xyz]

20
	Energy: -357447.3585650
C          0.78052       -1.30699       -0.32080
C          1.83610       -0.31639       -0.09611
C          1.59711        1.10617       -0.30606
H          2.48870        1.69452       -0.51419
C          3.09054       -0.76636        0.19274
C         -0.55963       -1.17309       -0.32228
C          0.43556        1.80165       -0.31746
H          0.50898        2.86817       -0.50424
C         -0.90608        1.32353       -0.07911
H         -1.66906        2.07508        0.08446
C         -1.32423        0.03944       -0.07419
N          4.21659        0.00431        0.40429
H          3.27051       -1.83544        0.23099
H          1.14699       -2.31305       -0.51278
H         -1.15570       -2.05710       -0.49976
N         -2.77795       -0.16511        0.16600
O         -3.21030       -1.31026        0.06478
O         -3.47426        0.80572        0.45028
H          4.09844        0.94557        0.74663
H          5.01776       -0.46359        0.79598
