# Supplementary material for: Substituent Effect versus Aromaticity—A Curious Case of Fulvene Derivatives
Source: J Org Chem. 2023 Sep 29;88(20):14775–80. doi: 10.1021/acs.joc.3c01539 (PMC10594647; doi:10.1021/acs.joc.3c01539)
Supplement: Supplementary file 2 — jo3c01539_si_002.zip [file jo3c01539_si_002.zip › geometries (.xyz files)/heptafulvenes/trans-NO2-NH2-beta.xyz]

20
	Energy: -357451.5762920
C         -0.80105       -1.04910        0.01453
C          0.32895       -0.15749        0.00452
C          0.20242        1.29181        0.02106
H          1.14883        1.81292        0.03861
C          1.55953       -0.79338       -0.00473
C         -2.15833       -0.82836       -0.00157
C         -0.91573        2.06068        0.01527
H         -0.74093        3.13243        0.02985
C         -2.29988        1.68539       -0.01435
H         -3.00219        2.51327       -0.03132
C         -2.84130        0.44495       -0.02625
H         -3.92554        0.38495       -0.06189
N          2.85590       -0.22254       -0.00459
H          1.62474       -1.87007       -0.01372
H         -0.52231       -2.10023        0.02889
N         -3.00566       -1.92447       -0.04828
H         -2.61904       -2.83221        0.15816
H         -3.95913       -1.80004        0.25233
O          3.02439        1.00876        0.00389
O          3.80014       -1.02612       -0.01411
