# Supplementary material for: Substituent Effect versus Aromaticity—A Curious Case of Fulvene Derivatives
Source: J Org Chem. 2023 Sep 29;88(20):14775–80. doi: 10.1021/acs.joc.3c01539 (PMC10594647; doi:10.1021/acs.joc.3c01539)
Supplement: Supplementary file 2 — jo3c01539_si_002.zip [file jo3c01539_si_002.zip › geometries (.xyz files)/heptafulvenes/trans-NO2-NH2-gamma.xyz]

20
	Energy: -357453.2188545
C          0.50708       -1.31695       -0.01413
C         -0.51543       -0.28178       -0.00769
C         -0.18091        1.11694       -0.01228
H         -1.02975        1.78363       -0.01742
C         -1.80307       -0.78777       -0.00127
C          1.86057       -1.26429       -0.01309
C          1.05664        1.70579       -0.00797
H          1.02538        2.79219       -0.00960
C          2.37310        1.18462        0.00545
H          3.16965        1.92329        0.01479
C          2.76250       -0.13708        0.00251
N         -3.02278       -0.06721        0.00630
H         -1.98737       -1.85050       -0.00057
H          0.10330       -2.32543       -0.02362
H          2.35643       -2.23189       -0.02953
N          4.10080       -0.45918       -0.02945
H          4.77983        0.26360        0.14708
H          4.38797       -1.39254        0.21561
O         -3.03038        1.17412        0.00595
O         -4.05893       -0.74842        0.01357
