# Supplementary material for: Substituent Effect versus Aromaticity—A Curious Case of Fulvene Derivatives
Source: J Org Chem. 2023 Sep 29;88(20):14775–80. doi: 10.1021/acs.joc.3c01539 (PMC10594647; doi:10.1021/acs.joc.3c01539)
Supplement: Supplementary file 2 — jo3c01539_si_002.zip [file jo3c01539_si_002.zip › geometries (.xyz files)/heptafulvenes/trans-NO2-NO2-beta.xyz]

20
	Energy: -451060.9579240
C          0.46528       -0.60065       -0.00001
C         -0.83769        0.03939       -0.00001
C         -1.00512        1.48263       -0.00000
H         -2.03550        1.80636       -0.00001
C         -1.87845       -0.86033       -0.00002
C          1.71031       -0.06698       -0.00000
C         -0.06190        2.46243        0.00002
H         -0.45831        3.47346        0.00003
C          1.37074        2.39227        0.00004
H          1.88174        3.34938        0.00006
C          2.16231        1.29042        0.00002
H          3.23540        1.42266        0.00003
N         -3.28335       -0.58571       -0.00001
H         -1.70315       -1.92483       -0.00002
H          0.44830       -1.68459       -0.00002
N          2.82880       -1.09296       -0.00003
O         -3.70233        0.57769       -0.00006
O         -4.01792       -1.57625        0.00002
O          2.52949       -2.27655        0.00012
O          3.97333       -0.66575       -0.00007
