# Supplementary material for: Substituent Effect versus Aromaticity—A Curious Case of Fulvene Derivatives
Source: J Org Chem. 2023 Sep 29;88(20):14775–80. doi: 10.1021/acs.joc.3c01539 (PMC10594647; doi:10.1021/acs.joc.3c01539)
Supplement: Supplementary file 2 — jo3c01539_si_002.zip [file jo3c01539_si_002.zip › geometries (.xyz files)/heptafulvenes/trans-NO2-NO2-gamma.xyz]

20
	Energy: -451061.8275241
C          0.11002       -1.28482       -0.00016
C          1.16984       -0.28599       -0.00004
C          0.89387        1.14222        0.00019
H          1.78019        1.76057        0.00029
C          2.43820       -0.81157       -0.00014
C         -1.24084       -1.16794       -0.00014
C         -0.29624        1.80168        0.00027
H         -0.21939        2.88439        0.00044
C         -1.64120        1.31566        0.00015
H         -2.42942        2.05861        0.00020
C         -2.03934        0.01946       -0.00001
N          3.69070       -0.11658       -0.00003
H          2.60317       -1.87785       -0.00027
H          0.47263       -2.30818       -0.00029
H         -1.80880       -2.08915       -0.00023
N         -3.52401       -0.20955       -0.00007
O          3.73375        1.11931        0.00004
O          4.69425       -0.83301        0.00005
O         -3.91259       -1.36979        0.00016
O         -4.25681        0.76879       -0.00026
