# Supplementary material for: Substituent Effect versus Aromaticity—A Curious Case of Fulvene Derivatives
Source: J Org Chem. 2023 Sep 29;88(20):14775–80. doi: 10.1021/acs.joc.3c01539 (PMC10594647; doi:10.1021/acs.joc.3c01539)
Supplement: Supplementary file 2 — jo3c01539_si_002.zip [file jo3c01539_si_002.zip › geometries (.xyz files)/pentafulvenes/(p) cis-NH2-NH2-beta.xyz]

16
	Energy: -215248.6761089
C         -1.48180       -0.28302       -0.00739
C         -1.39660        1.17459       -0.01138
C         -0.21282       -0.80724        0.00186
C          0.71779        0.30823        0.00612
C         -0.08251        1.52714        0.00246
H          0.03980       -1.85876        0.01530
H          0.32195        2.53017        0.00330
H         -2.24866        1.84147       -0.03333
C          2.07849        0.30805        0.00870
N          2.88769       -0.79604        0.04820
H          2.48244       -1.70063       -0.13513
H          3.85578       -0.69790       -0.20812
H          2.60979        1.25413        0.01975
N         -2.69509       -0.96321       -0.07603
H         -2.66333       -1.93632        0.19192
H         -3.48126       -0.48396        0.33896
