# Supplementary material for: Substituent Effect versus Aromaticity—A Curious Case of Fulvene Derivatives
Source: J Org Chem. 2023 Sep 29;88(20):14775–80. doi: 10.1021/acs.joc.3c01539 (PMC10594647; doi:10.1021/acs.joc.3c01539)
Supplement: Supplementary file 2 — jo3c01539_si_002.zip [file jo3c01539_si_002.zip › geometries (.xyz files)/pentafulvenes/(p) cis-NH2-NO2-beta.xyz]

16
	Energy: -308868.8905404
C          0.83080        0.14794        0.00005
C          0.54106        1.56492       -0.00003
C         -0.32254       -0.59290        0.00009
C         -1.40518        0.35716        0.00012
C         -0.81533        1.69195       -0.00010
H         -0.37118       -1.67090        0.00015
H         -1.37824        2.61517       -0.00019
H          1.28460        2.34578       -0.00007
C         -2.75438        0.10845        0.00024
H         -3.43946        0.95097        0.00027
N          2.15804       -0.41595        0.00012
O          2.26889       -1.64222       -0.00028
O          3.10727        0.36672       -0.00042
N         -3.35449       -1.09505        0.00006
H         -4.35665       -1.17583        0.00126
H         -2.81976       -1.94931        0.00069
