# Supplementary material for: Substituent Effect versus Aromaticity—A Curious Case of Fulvene Derivatives
Source: J Org Chem. 2023 Sep 29;88(20):14775–80. doi: 10.1021/acs.joc.3c01539 (PMC10594647; doi:10.1021/acs.joc.3c01539)
Supplement: Supplementary file 2 — jo3c01539_si_002.zip [file jo3c01539_si_002.zip › geometries (.xyz files)/pentafulvenes/(p) cis-NO2-NH2-beta.xyz]

16
	Energy: -308861.8549111
C          2.10196       -0.35608       -0.00028
C          2.22850        1.12617       -0.00002
C          0.77346       -0.70761       -0.00133
C          0.01565        0.51139       -0.00072
C          0.99201        1.64302       -0.00004
H          0.35610       -1.69915       -0.00210
H          0.71290        2.68666        0.00023
H          3.16751        1.66337       -0.00215
C         -1.31333        0.77628        0.00094
H         -1.72034        1.77583        0.00250
N          3.19108       -1.16049       -0.01596
N         -2.34847       -0.22360        0.00051
O         -3.50884        0.19678        0.00076
O         -2.04302       -1.41632        0.00013
H          3.09348       -2.16097        0.03963
H          4.11750       -0.77982        0.07164
