# Supplementary material for: Substituent Effect versus Aromaticity—A Curious Case of Fulvene Derivatives
Source: J Org Chem. 2023 Sep 29;88(20):14775–80. doi: 10.1021/acs.joc.3c01539 (PMC10594647; doi:10.1021/acs.joc.3c01539)
Supplement: Supplementary file 2 — jo3c01539_si_002.zip [file jo3c01539_si_002.zip › geometries (.xyz files)/pentafulvenes/(p) cis-NO2-NO2-beta.xyz]

16
	Energy: -402466.1796614
C          1.47042        0.15945       -0.00005
C          1.41028        1.63251        0.00001
C          0.24162       -0.39454       -0.00005
C         -0.70018        0.73996        0.00001
C          0.11016        1.97959        0.00004
H         -0.01553       -1.43874       -0.00008
H         -0.30414        2.97683        0.00008
H          2.27687        2.27492        0.00003
C         -2.04216        0.75986        0.00004
H         -2.62607        1.66933        0.00006
N          2.71808       -0.59013       -0.00011
O          2.65424       -1.81169       -0.00000
O          3.75307        0.07052        0.00005
N         -2.90949       -0.42140       -0.00003
O         -4.11160       -0.17793       -0.00013
O         -2.41222       -1.53873        0.00018
