# Supplementary material for: Substituent Effect versus Aromaticity—A Curious Case of Fulvene Derivatives
Source: J Org Chem. 2023 Sep 29;88(20):14775–80. doi: 10.1021/acs.joc.3c01539 (PMC10594647; doi:10.1021/acs.joc.3c01539)
Supplement: Supplementary file 2 — jo3c01539_si_002.zip [file jo3c01539_si_002.zip › geometries (.xyz files)/pentafulvenes/(p) H-NH2.xyz]

14
	Energy: -180494.3248439
C          1.07885       -0.15558       -0.00268
C          0.60315        1.24510       -0.00465
C          0.00174       -0.99175        0.00034
C         -1.20212       -0.16584        0.00167
C         -0.74446        1.24083        0.00174
H          0.01299       -2.07217       -0.00062
H         -1.40337        2.09770        0.00276
H          1.25435        2.11004       -0.01736
C         -2.49039       -0.55343        0.00562
H         -3.29463        0.17339        0.01148
N          2.42438       -0.46206       -0.06663
H          3.06412        0.22289        0.30637
H          2.68561       -1.41237        0.14911
H         -2.77026       -1.60102        0.00250
