# Supplementary material for: Substituent Effect versus Aromaticity—A Curious Case of Fulvene Derivatives
Source: J Org Chem. 2023 Sep 29;88(20):14775–80. doi: 10.1021/acs.joc.3c01539 (PMC10594647; doi:10.1021/acs.joc.3c01539)
Supplement: Supplementary file 2 — jo3c01539_si_002.zip [file jo3c01539_si_002.zip › geometries (.xyz files)/pentafulvenes/(p) H-NO2.xyz]

14
	Energy: -274108.0423197
C          0.38623        0.06757       -0.00001
C         -0.21007        1.40809       -0.00000
C         -0.56617       -0.89273        0.00004
C         -1.85507       -0.18972        0.00005
C         -1.55167        1.25285        0.00002
H         -0.41530       -1.96080        0.00005
H         -2.29807        2.03397        0.00002
H          0.35948        2.32429       -0.00003
C         -3.06632       -0.77064        0.00008
H         -3.97534       -0.17951        0.00009
N          1.81430       -0.18123       -0.00005
H         -3.17604       -1.84918        0.00010
O          2.19762       -1.34657       -0.00006
O          2.55033        0.80249       -0.00006
