# Supplementary material for: Substituent Effect versus Aromaticity—A Curious Case of Fulvene Derivatives
Source: J Org Chem. 2023 Sep 29;88(20):14775–80. doi: 10.1021/acs.joc.3c01539 (PMC10594647; doi:10.1021/acs.joc.3c01539)
Supplement: Supplementary file 2 — jo3c01539_si_002.zip [file jo3c01539_si_002.zip › geometries (.xyz files)/pentafulvenes/(p) NH2-H.xyz]

14
	Energy: -180498.9940164
C          1.74458        0.94124        0.00101
C          2.05065       -0.48008        0.00134
C          0.38781        1.10770        0.00018
C         -0.21725       -0.21473       -0.00051
C          0.87780       -1.17702        0.00013
H         -0.13688        2.05366       -0.00294
H          0.75515       -2.25169        0.00014
H          3.04666       -0.90126        0.00308
H          2.48076        1.73426        0.00149
C         -1.53714       -0.55754        0.00064
N         -2.59738        0.28971       -0.02463
H         -3.53240       -0.05609        0.10018
H         -2.46145        1.28451        0.05109
H         -1.80886       -1.60884        0.00260
