# Supplementary material for: Substituent Effect versus Aromaticity—A Curious Case of Fulvene Derivatives
Source: J Org Chem. 2023 Sep 29;88(20):14775–80. doi: 10.1021/acs.joc.3c01539 (PMC10594647; doi:10.1021/acs.joc.3c01539)
Supplement: Supplementary file 2 — jo3c01539_si_002.zip [file jo3c01539_si_002.zip › geometries (.xyz files)/pentafulvenes/(p) NO2-H.xyz]

14
	Energy: -274104.5630652
C          2.77209       -0.45099        0.00005
C          2.36805        0.97564        0.00003
C          1.66491       -1.21675        0.00003
C          0.49208       -0.30939       -0.00000
C          1.02180        1.06702        0.00000
H          1.60181       -2.29485        0.00003
H          0.41403        1.95483       -0.00002
H          3.06077        1.80637        0.00004
H          3.79557       -0.79983        0.00007
C         -0.76448       -0.78278       -0.00003
N         -1.97580        0.03266       -0.00006
O         -3.03002       -0.59875        0.00001
O         -1.89001        1.25421       -0.00002
H         -1.00810       -1.83531       -0.00003
