# Supplementary material for: Substituent Effect versus Aromaticity—A Curious Case of Fulvene Derivatives
Source: J Org Chem. 2023 Sep 29;88(20):14775–80. doi: 10.1021/acs.joc.3c01539 (PMC10594647; doi:10.1021/acs.joc.3c01539)
Supplement: Supplementary file 2 — jo3c01539_si_002.zip [file jo3c01539_si_002.zip › geometries (.xyz files)/pentafulvenes/(p) trans-NH2-NH2-beta.xyz]

16
	Energy: -215246.9869833
C         -1.09643        1.24243       -0.00934
C         -1.60206       -0.12759       -0.00355
C          0.26554        1.21166       -0.00454
C          0.68208       -0.18460       -0.00382
C         -0.53762       -0.98577       -0.00042
H          0.91704        2.07502       -0.00396
H         -0.57125       -2.06677        0.00111
C          1.94907       -0.68018       -0.00328
N          3.11505        0.03728        0.06648
H          2.09536       -1.75604       -0.01558
H         -1.72015        2.12742       -0.02716
N         -2.96754       -0.42533       -0.07738
H         -3.20326       -1.37694        0.16766
H         -3.56627        0.23150        0.40431
H          3.08234        1.03442       -0.07786
H          3.97014       -0.40797       -0.22256
