# Supplementary material for: Substituent Effect versus Aromaticity—A Curious Case of Fulvene Derivatives
Source: J Org Chem. 2023 Sep 29;88(20):14775–80. doi: 10.1021/acs.joc.3c01539 (PMC10594647; doi:10.1021/acs.joc.3c01539)
Supplement: Supplementary file 2 — jo3c01539_si_002.zip [file jo3c01539_si_002.zip › geometries (.xyz files)/pentafulvenes/(p) trans-NH2-NO2-beta.xyz]

16
	Energy: -308869.3801747
C          0.32472        1.42229       -0.00000
C          0.88400        0.08734       -0.00005
C         -1.03321        1.29716       -0.00003
C         -1.35736       -0.12317        0.00002
C         -0.11327       -0.85155       -0.00010
H         -1.74023        2.11528       -0.00003
H          0.01258       -1.92325       -0.00015
C         -2.58460       -0.73582        0.00011
N         -3.78315       -0.12606        0.00025
H         -3.85996        0.87861        0.00010
H         -4.63699       -0.65694        0.00000
H         -2.62982       -1.82037        0.00009
H          0.90639        2.33071        0.00002
N          2.29044       -0.20823       -0.00005
O          2.63800       -1.38965       -0.00012
O          3.07140        0.74447       -0.00002
