# Supplementary material for: Substituent Effect versus Aromaticity—A Curious Case of Fulvene Derivatives
Source: J Org Chem. 2023 Sep 29;88(20):14775–80. doi: 10.1021/acs.joc.3c01539 (PMC10594647; doi:10.1021/acs.joc.3c01539)
Supplement: Supplementary file 2 — jo3c01539_si_002.zip [file jo3c01539_si_002.zip › geometries (.xyz files)/pentafulvenes/(p) trans-NO2-NH2-beta.xyz]

16
	Energy: -308860.4938581
C         -1.79324        1.22404       -0.00526
C         -2.31923       -0.16794       -0.00010
C         -0.45266        1.17778       -0.00513
C         -0.05050       -0.25815       -0.00168
C         -1.26660       -1.04245        0.00082
H          0.24199        1.99956       -0.00804
H         -1.31224       -2.12083        0.00306
C          1.19245       -0.79414        0.00032
N          2.43290       -0.05749        0.00212
H          1.37314       -1.85862       -0.00067
H         -2.41375        2.11065       -0.01224
N         -3.65276       -0.42194       -0.02514
H         -3.99624       -1.36290        0.07612
H         -4.31352        0.32146        0.12495
O          3.45714       -0.74452       -0.00419
O          2.43015        1.17351        0.00971
