# Supplementary material for: Substituent Effect versus Aromaticity—A Curious Case of Fulvene Derivatives
Source: J Org Chem. 2023 Sep 29;88(20):14775–80. doi: 10.1021/acs.joc.3c01539 (PMC10594647; doi:10.1021/acs.joc.3c01539)
Supplement: Supplementary file 2 — jo3c01539_si_002.zip [file jo3c01539_si_002.zip › geometries (.xyz files)/pentafulvenes/(p) trans-NO2-NO2-beta.xyz]

16
	Energy: -402466.5215423
C         -1.03064        1.41273        0.02033
C         -1.59704        0.05194        0.00111
C          0.31363        1.30583        0.01447
C          0.65123       -0.12957       -0.00883
C         -0.62465       -0.87794       -0.01608
H          1.03856        2.10091        0.02209
H         -0.73942       -1.95019       -0.03148
C          1.82711       -0.77795       -0.02141
N          3.14196       -0.13371       -0.00427
H          1.92042       -1.85452       -0.03008
H         -1.62456        2.31349        0.03563
N         -3.02142       -0.23431        0.00144
O         -3.36957       -1.40833       -0.01644
O         -3.77646        0.73255        0.01988
O          3.21722        1.08577       -0.06123
O          4.09424       -0.90297        0.06855
