# Supplementary material for: Substituent Effect versus Aromaticity—A Curious Case of Fulvene Derivatives
Source: J Org Chem. 2023 Sep 29;88(20):14775–80. doi: 10.1021/acs.joc.3c01539 (PMC10594647; doi:10.1021/acs.joc.3c01539)
Supplement: Supplementary file 2 — jo3c01539_si_002.zip [file jo3c01539_si_002.zip › geometries (.xyz files)/pentafulvenes/pentafulvene.xyz]

12
	Energy: -145742.3598412
C         -1.40358        0.73719        0.00000
C         -1.40355       -0.73723        0.00003
C         -0.12559        1.17842       -0.00006
C          0.75958        0.00003       -0.00001
C         -0.12554       -1.17841       -0.00004
H          0.21901        2.20263       -0.00012
H          0.21913       -2.20259       -0.00006
H         -2.29534       -1.34959        0.00007
H         -2.29540        1.34951        0.00004
C          2.10145        0.00001        0.00006
H          2.66795       -0.92485        0.00007
H          2.66801        0.92483        0.00005
